# Supplementary material for: Functional characterization of two defensins, HlDFS1 and HlDFS2, from the hard tick Haemaphysalis longicornis
Source: Parasit Vectors. 2017 Oct 2;10:455. doi: 10.1186/s13071-017-2397-9 (PMC5625651; doi:10.1186/s13071-017-2397-9)
Supplement: Supplementary file 2 — The antibiotic resistant information of selective drug resistant bacteria strains. (XLSX 15 kb) [file 13071_2017_2397_MOESM2_ESM.xlsx]

## Sheet: Sheet1
Antibiotics				Strains
	Enterobacter aerogenes 516	Escherichia coli 582	Klebsiella Pneumoniae 593	Acinetobacter baumannii 546	Staphylococcus aureus 570	Staphylococcus epidermidis 532
Amikacin	S	S	S	R	ND	ND
Ampicillin	R	R	R	ND	ND	ND
Cefazolin	R	R	S	ND	ND	ND
Cefepime	I	R	S	R	ND	ND
Cefobid	R	R	S	ND	ND	ND
Cefobid/Sulbactam	R	I	S	S	ND	ND
Cefotaxime Sodium	R	R	S	ND	ND	ND
Ceftazidime Pentahydrate	R	R	S	R	ND	ND
Cefuroxime	R	R	S	ND	ND	ND
Ciprofloxacin	I	R	S	R	R	R
Clindamycin	ND	ND	ND	ND	R	S
Compound sulfonamide	R	R	S	ND	S	R
Gentamicin	I	S	S	ND	ND	ND
Gpeillin G	ND	ND	ND	ND	R	R
Imipenem	I	S	S	R	ND	ND
Linezolid	ND	ND	ND	ND	S	S
Methicillin	ND	ND	ND	ND	R	R
Piperacillin	R	R	S	R	ND	ND
Piperacillin/Tazobactam	R	I	S	R	ND	ND
Rocephin	R	R	S	ND	ND	ND
Teicoplanin	ND	ND	ND	ND	S	S
Vancomycin	ND	ND	ND	ND	S	S
R：Resistant; S：Sensitive; I:Intermediate sensitive; ND: not determined
